# Supplementary material for: Digital dissection of the head of the rock dove (Columba livia) using contrast-enhanced computed tomography
Source: Zoological Lett. 2019 Jun 10;5:17. doi: 10.1186/s40851-019-0129-z (PMC6558907; doi:10.1186/s40851-019-0129-z)
Supplement: Supplementary file 2 — Terminology used for the hyoid skeleton. (XLSX 9 kb) [file 40851_2019_129_MOESM2_ESM.xlsx]

## Sheet: HYOID_BONES 
Abbreviation	Baumel and Witmer 1993 (and this study)	McLelland 1968	Harvey et al. 1969	Zusi and Storer 1969	Rawal 1970	Ghetie 1976	Bhattacharyya 1980	Zweers 1982	Huag et al. 1999
paraglossum	Paraglossum	Paraglossal bone	Entoglossum	Paraglossale	Entoglossum	Entoglossum	Paraglossal	Paraglossal	Entoglossum
corn	cornua	cornu
BAS	Basihyale	First (rostral) basibranchial bone	Basihyal	Basihyobranchiale	Basihyal	Basihyoideum	Basihyal	Basihyal	Basibranchiale rostrale
-	Crista dorsalis
-	Proc parahyalis
-	Arcus parahyalis
URO	Urohyale	Second (caudal) basibranchial bone	Basibranchial	Urohyale	Urohyal	Urohyale	Urohyal	Urohyal	Basibranchiale caudale
-	Cornu branchiale	Large cornu
CERA	Ceratobranchiale	Ceratobranchial bone	Ceratobranchial	Ceratobranchiale I	Hypobranchial	Ceratohyoideum	Ceratobranchial	Ceratobranchial	Ceratobranchiale
EPIBR	Epibranchiale	Epibranchial bone	Epibranchial	Ceratobranchiale II	Ceratobranchial	Epihyoideum	Epibranchial I	Epibranchial	Epibranchiale
-	Pharyngobranchiale				Epibranchiale		Epibranchial II	Pharyngobranchial
