# Supplementary material for: Digital dissection of the head of the rock dove (Columba livia) using contrast-enhanced computed tomography
Source: Zoological Lett. 2019 Jun 10;5:17. doi: 10.1186/s40851-019-0129-z (PMC6558907; doi:10.1186/s40851-019-0129-z)
Supplement: Supplementary file 3 — Terminology used for the throat muscles. (XLSX 14 kb) [file 40851_2019_129_MOESM3_ESM.xlsx]

## Sheet: HYOID MUSCLES
Muscle	colour	Abbreviation	Depth	Group	Group	General Origin	General Insertion	Function	Gaddow 1883	Burk 1893	Lubosch 1930	Engels 1938	Webb 1957	George and Berger 1966	McLelland 1968	McLelland 1968	Harvey and Kaiser 1968	Zusi and Storer 1969	Rawal 1970	Burton 1973	Ghetie 1976	Bhattacharyya 1980	Zweers 1982b	Zweers 1982b	Bhattacharyya 1994	Huang et al. 1999	Lautenschlager et al. 2014
				according to Huang et al. 1999	according to Zweers 1982b				Tenuirostres	Columba livia	Columba sp.	Several species including Corvus corax	Sruthio	various	Gallus gallus	Gallus gallus	Meleagris gallopavo	Podilymbus podiceps	7 species including Columa livia	5 species including Alopecoenas reufescens	Gallus domesticus	Columba livia	Columba livia	Columba livia	Ducula and Treron	Gallus gallus and Coturnix coturnix	Buteo buteo
m. Mylohyoideus		mMylo	Shallow	Suprahoyoid	External	medial surface of the lower jaw	median raphe	raising the floor of the mouth		Mylohyoid	C2mv, m. Constrictor secundus mandibularis ventralis	m. Mylohyoideus		m. Mylohyoideus	m. Mylohyoideus	m. Mylohyoideus	m. Mylohyoideus	m. Mylohyoideus	m. Mylohyoideus	m. Mylohyoideus	m. Mylohyoideus	m. Mylohyoideus	IMVR	m. Intermandibularis ventralis rostralis	m. Mylohyoideus	5, m. Intermandibularis ventralis
m. Serpihyoideus		mSerp	Shallow	Suprahoyoid	External	posterior of the lower jaw	median raphe? Ventral surface of the basihyale / urohyale	raising the floor of the mouth	m. Serpihyoideus	na	C2dv.or1, m. Serpihyoideus	m. Serpihyoideus	m. Hyomandibularis medialis	m. Serpihyoideus			m. Articulomylohyoideus	m. Serpihyoideus	m. Intermandibularis dorsalis		m. Articulomylohyoideus	m. Serpihyoideus	SeH	m. Serpihyoideus (+ m. Intermandibularis ventralis caudlais)	m. Serpihyoideus	6, m. Serpihyoideus	m. Serpihyoideus
m. Stylohyoideus		mStyl	Deep	Suprahoyoid	Extrinsic	articular, posterior of the lower jaw	dorsal surface of the basihyale	lateral movement of the tongue		Stylohyoid	C2dv.or1, m. Stylohyoideus	m. Stylohyoideus		m. Stylohyoideus	d	m. Basibranchialis mandibularis	m. Articulohyoideus	m. Stylohyoideus	m. Gullaris?		m. Hyomandibularis medialis	m. Stylohyoideus	StH	m. Stylohyoideus	m. Stylohyoideus	7, m. Stylohyoideus	m. Stylohyoideus
m. Branchiomandibularis		mBran	Deep	Suprahoyoid	Extrinsic	medial surface of the middle of the lower jaw	medial and dorsolatera surfaces of the epibranchial	rostral movement of the tongue	m. Geniohyoideus	Geniohyoideus	C3, m. Constrictor tertius	m. Branchiomandibularis	m. Ceratomandiblaris	m. Geniohyoideus	g	m. Mandibularis epibranchialis	m. Geniohyoideus	m. Branchiomandibularis	m. Branchiomandibularis		m. Geniohyoideus	m. Branchiomandibularis	GH	m. Geniohyoideus	m. Branchiomandibularis	8, m. Branchiomandibularis	m. Branchiomandibularis
m. Ceratohyoideus		mCerhy	Medium	Suprahoyoid	Extrinsic	the posterior half of the ceratobranchial	median raphe / lateral surface of the urohyale	lateral movement of the tongue	m. Ceratoglossus	Ceratohyal	Br.c.pgl, m. Branchiocopuloparaglossalis	m. Ceratrohyoideus	m. Ceratohyoideus	m. Ceratohyoideus	f	m. Interceratobranchialis	m. Hyopideus transversus	m. Ceratrohyoideus	m. Interkeratoideus	m. Ceratohyoideus	m. Interceratohyoideus	m. Ceratohyoideus	CH	m. Ceratohyoideus	m. Ceratohyoideus	9, m. Interceratrobranchialis
m. Genioglossus anterior		mGenglAn	Deep	Glossal	External	either side of symphysis of the lower jaw (in adults)	floor of the mouth near the ventral surface of the paraglossum				St.m.m, m. Sternomandibularis medialis and lateralis		m. Genioglossus	m. Genioglossus						m. Genioglossus		m. Genioglossus anterior	GP	m. Geniopharyngealis	m. Genioglossus anterior	1, m. Genioglossus
m. Genioglossus posterior		mGenglPo	Deep	Glossal	External	either side of anterior trachea	floor of the mouth near the ventral surface of the paraglossum						m. Genioglossus	m. Genioglossus						m. Genioglossus		m. Genioglossus posterior	GP	m. Geniopharyngealis	m. Genioglossus posterior	1, m. Genioglossus
m. Hypoglossus rectus		mHypRe	Deep	Glossal	Intrinsic	ventral surface of the basihyale	ventral surface of the paraglossum	ventral movement of the tongue tip		Depressor-Glossi		m. Ceratoglossus anterior		m. Hypoglossus anterior	a	m. Paraglosso-basibranichialis medialis	m. Depressor glosi	m. Ceratoglossus pars anterior	m. Hypoglossus?	m. Hypoglossus medialis	m. Hypoglossus medialis	m. Hypoglossus rectus (anterior)	HA	m. Hypoglossus anterior	m. Hypoglossus rectus (anterior)	2, m. Hypoglossus rostralis	m. Hypoglossus pars anterior
m. Hypoglossus obliques		mHypOb	Deep	Glossal	Intrinsic	ventral surface of the basihyale	ventral surface of the paraglossal cornu	lateral movement of the tongue tip		Depressor-Glossi				m. Hypoglossus obliquus	b	m. Paraglosso-basibranichialis lateral	m. Basientoglossus	m. Hypoglossus	m. Hypoglossus	m. Hypoglossus obliquus	m. Hyoglossus lateralis	m. Hypoglossus obliquus (posterior)	HO	m. Hypoglossus obliquus	m. Hypoglossus obliquus (posterior)	3, m. Hypoglossus obliques	m. Hypoglossus pars obliquus
m. Ceratoglossus		mCergl	Deep	Glossal	Intrinsic	lateral surface of the ceratobranchial	ventral of the paraglossal	lateral movement of the tongue		Ceratohyal?		m. Ceratoglossus posterior		m. Ceratoglossus	e	Paraglosso-ceratobranchialis	m. Ceratoenglossus	m. Ceratoglossus pars posterior	m. Hyoglossus	m. Ceratoglossus	m. Ceratoglossus	m. Ceratoglossus	CG	m. Ceratoglossus	m. Ceratoglossus	4, m. Ceratoglossus
m. Cricohyoideus		mCrico	Deep	Infrahyoid	Extrinsic	dorsal surface of the basihyale	cricoid cartilage			na	Hypha?	m. Thyreohyoideus		m. Thyroglossus and m. Thyrohyoideus	c	m. Basibranchialis laryngeus	m. Tracheolateralis	m. Thyreohyoideus	na	mThyrohyoideus (and m. Thyroglossus)	m. Tracheolateralis	m. Tracheolateralis	CrH	m. Cricohyoideus	m. Tracheolateralis	10, m. Cricohyoideus
m. Sternohyoidues		mStern	Deep	Infrahyoid	Extrinsic	sternum	dorsal surface of the basihyale							m. Sternohyoideus			m. Sterynothyrohyoideus			m. Sterynohyoidues		m. Thyrohyoideus	ClH	m. Claviculohyoideus	m. Thyrohyoideus	11, m. Sternohyoidues
m. Tracheolateralis		mTrach	Deep	Infrahyoid		trachea	syrinx																TV	m. Tracheovalvularis		12, m. Tracheolateralis
m. Sternotrachaealis		mSterntra	Deep	Infrahyoid	External	trachea	sternum							m. Sternotrachealis									ST	m. Sternotrachealis		13, m. Sternotrachealis
m. Cleidotrachealis		mCleidotra	Deep	Infrahyoid		trachea	clavicle							m. Ypsilotrachealis									CIG	m. Claviculoglandularis ?		14, m. Cleidotrachealis
m. Cleidohyoideus		mCleidohyo	Deep	Infrahyoid		dorsal surface of the basihyale	clavicle							m. Tracheohyoideus												15, m. Cleidohyoideus
									Gadow, H., 1883. On the suctorial apparatus of the Tenuirostres. Proceedings of the Zoological Society of London.
