# Supplementary material for: Digital dissection of the head of the rock dove (Columba livia) using contrast-enhanced computed tomography
Source: Zoological Lett. 2019 Jun 10;5:17. doi: 10.1186/s40851-019-0129-z (PMC6558907; doi:10.1186/s40851-019-0129-z)
Supplement: Supplementary file 4 — A spreadsheet of the segmented structures, the extent of smoothing used, and final number of faces in the 3D pdf. (XLSX 42 kb) [file 40851_2019_129_MOESM4_ESM.xlsx]

## Sheet: Sheet1
Row	Group	OBJ Subgroup draft	Subgroup	OBJ GROUPS	Material	Abbreviation	Side	Approximate colour	H	S	V	Dataset	A no.	Alternative name	Alternative name	Smoothing for figures	Seprate material?	Final surface file	Correct colour?	Fig 1	Fig. 13 a	Fig. 13 b	Fig.13 c	Fig. 13 d		Fig. 14 a	Fig. 14 b	Fig.14 c	Fig. 14 d		AIMING FOR	Original faces	size (KB)	Smoothing for pdf	New no. faces in pdf	new size (KB)			File name
12	blood system	blood	Blood	Blood	internal carotid	inc	left		0	1	0.9	S	81			uncon 6	yes	yes	yes	yes											195.312			4	4000	150			Blood_carotid_uncon4___4k_faces__.am
1	osteology	osteology	Bone	Bone	atlas	AT	na		0.677	0.116	0.667	P	9			uncon 2	yes	yes	yes	yes											195.312	21118	785	uncon 2	5000	187			Bone_Atlas_uncon_2_trans_5k_.surf.am
2	osteology	osteology	Bone	Bone	axis	AX	na		0.598	0.165	0.667	P	10			uncon 2	yes	yes	yes	yes											195.312	48252	1792	uncon 2	7500	280			Bone_Axis_uncon2_trans__7pt5_k_faces_.am
3	osteology	osteology	Bone	Bone	basihyale	BAS	na		0.177	0.244	0.6	P	12			uncon 2	yes	yes	yes	yes	yes	yes	yes	yes		yes	yes	yes	yes		195.312	3436	129	uncon 2	1000	39			Bone_Basihyale__uncon2_tran_1k_faces__.am
7	osteology	osteology	Bone	Bone	ceratobranchiale	CERA	left		0.95	0.3	0.6	P	15			uncon 2	yes	yes	yes	yes	yes	yes	yes	yes		yes	yes	yes	yes		195.312	8544	318	uncon 2	2000	76			Bone_ceratobranchiale_left_uncon2_tran_2k_faces_.am
8	osteology	osteology	Bone	Bone	ceratobranchiale	CERA	right		0.95	0.3	0.6	P	17			uncon 2				yes	yes	yes	yes	yes		yes	yes	yes	yes		195.312	9308	347	uncon 2	2000	76			Bone_ceratobranchiale_right_uncon2_tran_2k_faces_.am
4	osteology	osteology	Bone	Bone	cranium		na		1	1	0.667	P	3			uncon 2	yes	yes	yes	yes	yes	yes	yes	yes		no	no	no	no		195.312	776008	28798	uncon 2	100000	3711		0.128865	Bone_cranium_uncon_2_tran_100k_faces___.am
9	osteology	osteology	Bone	Bone	epibranchiale	EPIBR	left		0.95	0.3	0.6	P	16			uncon 2				yes	yes	yes	yes	yes		yes	yes	yes	yes		195.312	4892	183	uncon 2	2000	76			Bone_epibranchiale_left_uncon2_tran_2kfaces_.am
10	osteology	osteology	Bone	Bone	epibranchiale	EPIBR	right		0.95	0.3	0.6	P	18			uncon 2				yes	yes	yes	yes	yes		yes	yes	yes	yes		195.312	5024	188	uncon 2	2000	76			Bone_epibranchiale_right_uncon2_tran_2kfaces__.am
11	osteology	osteology	Bone	Bone	lower jaw		na		1	1	0.333	P	4			uncon 2	yes	yes	yes	yes	yes	no	no	no		yes	no	no	no		195.312	200878	7456	uncon 2	24000	892		0.119476	Bone_Lower_jaw_uncon_2_trans__24k_faces___.am
5	osteology	osteology	Bone	Bone	urohyale	URO	na		0.305	0.156	0.6	P	2			uncon 2	yes	yes	yes	yes	yes	yes	yes	yes		yes	yes	yes	yes		195.312	3012	113	uncon 2	1000	39			Bone_Urohyale__uncon2_tran_1k_faces____.am
16	cranial nerves	cranial nerves	Cranial Nerves	Cranial Nerves	abducens	CN VI	left		0.18	1	0.75	U	25			none	yes	yes	yes	yes											195.312		354	1	2000	76			CN_VI__left_uncon1_2k_faces__.am
18	cranial nerves	cranial nerves	Cranial Nerves	Cranial Nerves	accesory	CN XI	left		0.195	1	1	U	30			none	yes	yes	yes	yes											195.312		1956	none	6000	221			CN_XI_left_nosmooth_6k_faces_.am
19	cranial nerves	cranial nerves	Cranial Nerves	Cranial Nerves	hypoglossal	CN XII	left		0.155	0.9	0.95	U	31			none	yes	yes	yes	yes											195.312		1010	none	4000	150			CN_XII_left_nosmooth_4k_faces__.am
21	cranial nerves	cranial nerves	Cranial Nerves	Cranial Nerves	oculomotor	CN III	left		0.11	0.85	0.9	U	22			none	yes	yes	yes	yes											195.312		2281	none	8000	295			CN_III_left_nosmooth_8k_faces__.am
23	cranial nerves	cranial nerves	Cranial Nerves	Cranial Nerves	olfactory	CN I	left		0.147	1	1	U	20			none	yes	yes	yes	yes											195.312		2098	none	2000	75			CN_I__left___2k_faces__.am
22	cranial nerves	cranial nerves		Cranial Nerves	olfactory	CN I	right		0.147	1	1	S	74			none	yes	yes	yes	yes											195.312		2665	5	2000	76			CN_I__right__uncon5__2k_faces__.am
24	cranial nerves	cranial nerves		Cranial Nerves	optic	CN II	right		0.14	0.9	1	S	75			none	yes	yes	yes	yes											195.312		4687	4	2000	150			CN_II_left_uncon4__2k_faces__.am
26	cranial nerves	cranial nerves	Cranial Nerves	Cranial Nerves	optic (end only)	CN II	left		0.14	0.9	1	S	94			none	yes	yes	yes	yes											195.312		1331		2000	76			CN_II_right_uncon4_2k_faces_.am
13	cranial nerves	cranial nerves	Cranial Nerves	Cranial Nerves	trigeminal	CN V	left		0.165	0.55	1	U	24			none	yes	yes	yes	yes											195.312	241420	8958	none	8000	293			CN_V_trigeminal_left__none_10k_faces.am
20	cranial nerves	cranial nerves		Cranial Nerves	trigeminal (proximal end)	CN V	right		0.165	0.55	1	S	78			none	yes	yes	yes	yes											195.312		4559	2	4000	150			CN_V_trigeminal_Right_distal_end_uncon2_2k_faces.am
	cranial nerves	cranial nerves		Cranial Nerves	trigeminal (ventral end)	CN V	right		0.165	0.55	1	S																			195.312		224	2	2000	76			CN_V_trigeminal_Right_uncon2_4k_faces__.am
15	cranial nerves	cranial nerves	Cranial Nerves	Cranial Nerves	trochlear	CN IV	left		0.05	0.75	1	U	23			none	yes	yes	yes	yes											195.312		512	1	2000	75			CN_IV_trochlear_Left_uncon1_2k_faces.am
14	cranial nerves	cranial nerves		Cranial Nerves	trochlear	CN IV	right		0.05	0.75	1	S	77			none		yes	yes	yes											195.312		518	1	2000	76			CN_IV_trochlear_Right_uncon1_2k_faces.am
17	cranial nerves	cranial nerves	Cranial Nerves	Cranial Nerves	vagus	CN X	left		0.098	0.78	0.75	U	29			none	yes	yes	yes	yes											195.312		1655	2	4000	150			CN_X__left_uncon2_4k_faces__.am
27	eye anatomy	eye		Eye	eye	eye	left		0.05	0.12	1	S	85			uncon 7	yes	yes	yes	yes											195.312		37092	9	4000	150			Eye_Nictitating_membrane_4k_faces.am
31	eye anatomy	nictitating	Eye	Eye	nictitating membrane	eye	left		0.738	0.476	0.945	U	7			none	yes	yes	yes	yes											195.312		1616	none	4000	150			Eye_smooth_uncon_9_4k_faces__.surf.surf.am
28	eye anatomy	gland		Glands	g. Haderian	gHad	right		0.05	0.75	0.75	S	27			uncon 2		yes	yes	yes											195.312	96742	3591	4	3000	113			gHaderian_left__4k_faces_.am
29	eye anatomy	gland	Glands	Glands	g. Haderian	gHad	left		0.05	0.75	0.75	U	8			uncon 3	yes	yes	yes	yes											195.312	86944	3228	3	4000	150			gHaderian_right__3k_faces_.am
30	eye anatomy	gland	Glands	Glands	g. Lacrimal	gLac	left		0.085	0.5	0.85	U	9			uncon 3	yes	yes	yes	yes											195.312	84508	3137	3	4000	150			gLacrimal_left_4k_faces___.am
85	ligaments	ligaments	Ligaments	Ligaments	Ligament 2	L2	left		0.341	0.182	0.663	U	35			none	yes	yes	yes	yes											195.312		5033	2	5000	184			L2_uncon2_5k_faces__.am
87	ligaments	ligaments	Ligaments	Ligaments	Ligament 5 and 6	L5 and6	left		0.232	0.372	0.7	U	57			none	yes	yes	yes	yes											195.312		1187	2	4000	141			L5and6_left_uncon2_4k_faces__.am
86	ligaments	ligaments	Ligaments	Ligaments	Ligament 5 and 6	L5 and6	right		0.232	0.372	0.7	U	56			none	yes	yes	yes	yes											195.312		994	2	4000	144			L5and6_right_uncon2_4k_faces__.am
88	ligaments	ligaments	Ligaments	Ligaments	Ligament Occipital Atlas	L OccAt	left		0.38	0.45	0.7	U	58			none	yes	yes	yes	yes											195.312		889	2	3000	111			L_OccAt_left_3k_faces___.am
117	Throat and tongue muscles	Suprahyoid muscles	Ligaments	Ligaments	Ligament Dentary Branchiomandibularis	L Den Bran	left		0.42	1	0.4	U	54			none	yes	yes	yes	yes	yes	yes	no	no		yes	yes	no	no		195.312		922	none	4000	148			L_DenBran_mX_left_nosmooth_4k_faces__.am
118	Throat and tongue muscles	Suprahyoid muscles	Ligaments	Ligaments	Ligament Dentary Branchiomandibularis	L Den Bran	right		0.42	1	0.4	U	55			none	yes	yes	yes	yes	yes	yes	no	no		yes	yes	no	no		195.312		937	none	4000	149			L_DenBran_mX_right_nosmooth_4k_faces_.am
50	eye muscles		Muscles	Muscles Eye	m Pyramidalis ligament	mPyrMemNi	left		0.354	0.316	0.994	U	5			none	yes	yes	yes	yes											195.312		1720	none	6000	219			mPyrLig_left_nosmooth_6k_faces__.am
40	eye muscles	palpebral	Muscles	Muscles Eye	m. Levator Palpebrae Dorsalis	mLevPalDo	left		0.5	0.5	1	U	19			none	yes	yes	yes	yes											195.312		2924	none	4000	135			mLevlPalDor_nosmooth_4k_faces__.am
41	eye muscles	palpebral	Muscles	Muscles Eye	m. Levator Palpebrae Ventralis	mLevPalVe	left		0.583	1	0.62	U	18			none	yes	yes	yes	yes											195.312		13608	none	8000	253			mLevlPalVen_nosmooth_8k_faces__.am
37	eye muscles	obliquus		Muscles Eye	m. Obliquus Dorsalis	mOblDor	left		0.633	0.9	0.95	S	90			none	yes	yes	yes	yes											195.312		7036	2	4000	149			mOblDor_left_uncon2_4k_faces_.am
38	eye muscles	obliquus		Muscles Eye	m. Obliquus Dorsalis	mOblDor	right		0.633	0.9	0.95	S	123			none	yes	yes	yes	yes											195.312		6358	2	4000	149			mOblDor_right_uncon2_4k_faces_.am
39	eye muscles	obliquus		Muscles Eye	m. Obliquus Ventralis	mOblVen	left		0.62	0.75	1	S	91			none	yes	yes	yes	yes											195.312		4261	2	4000	149			mOblVen_left_uncon2_4k_faces_.am
53	eye muscles	obliquus		Muscles Eye	m. Obliquus Ventralis	mOblVen	right		0.62	0.75	1	S	124			none	yes	yes	yes	yes											195.312		4361	2	4000	149			mOblVen_right_uncon2_4k_faces_.am
84	jaw muscles	protractor		Muscles Eye	m. Protractor Pterygoidei et Quadrati	mPPQ	left		0.38	0.96	1	S	115			none	yes	yes	yes	yes											195.312		5857	4	4000	150			mPPQ_left_4_uncon__4k_faces_.am
83	jaw muscles	protractor		Muscles Eye	m. Protractor Pterygoidei et Quadrati	mPPQ	right		0.38	0.96	1	S	109			none	yes	yes	yes	yes											195.312		5959	4	4000	150			mPPQ_right_4_uncon__4k_faces_.am
32	eye muscles	nictitating		Muscles Eye	m. Pyramidalis Membrane Nictitantis	mPyrMemNi	left		0.262	0.42	0.99	S	93			none	yes	yes	yes	yes											195.312		2520	2	6000	224			mPyrMemNi_left_uncon2_6k_faces___.am
33	eye muscles	nictitating		Muscles Eye	m. Pyramidalis Membrane Nictitantis	mPyrMemNi	right		0.262	0.42	0.99	S	126			none	yes	yes	yes	yes											195.312		2641	2	6000	224			mPyrMemNi_right_uncon2_6k_faces___.am
34	eye muscles	nictitating		Muscles Eye	m. Quadrates Membrane Nictitantis	mQuMemNi	left		0.274	0.55	0.89	S	92			none	yes	yes	yes	yes											10		11571	1	8000	290			mQuadMemNi_left_uncon1_8k_faces___.am
35	eye muscles	nictitating		Muscles Eye	m. Quadrates Membrane Nictitantis	mQuMemNi	right		0.274	0.55	0.89	S	125			none	yes	yes	yes	yes											195.312		12276	1	8000	294			mQuadMemNi_right_uncon1_8k_faces___.am
103	neck muscles	Hypaxial	Muscles	Muscles Eye	m. Rectus Capitis Lateralis	mReCapLa	left		0.159	1	1	S	132			none	yes	yes	yes	yes											195.312		17706	0	3956	148			mReCapL_left_4k_faces__.am
104	neck muscles	Hypaxial	Muscles	Muscles Eye	m. Rectus Capitis Lateralis	mReCapLa	right		0.159	1	1	S	133			none	yes	yes	yes	yes											195.312		16826	0	3984	149			mReCapL_right_4k_faces__.am
105	neck muscles	Hypaxial	Muscles	Muscles Eye	m. Rectus Capitis Ventralis	mReCapVe	left and right		0.15	0.17	1	S	134			none	yes	yes	yes	yes											195.312		33427	5	4846	187			mReCapVe_leftandright_uncon5_5k_faces_.am
42	eye muscles	rectus	Muscles	Muscles Eye	m. Rectus Dorsalis	mRecDor	left		0.975	0.8	1	S	88			none	yes	yes	yes	yes											195.312		3495	2	3000	113			mRecDor_left_uncon2_3k_faces_____M__.am
43	eye muscles	rectus	Muscles	Muscles Eye	m. Rectus Dorsalis	mRecDor	right		0.975	0.8	1	S	121			none	yes	yes	yes	yes											195.312		3538	2	3000	113			mRecDor_right_uncon2_3k_faces__M_.am
44	eye muscles	rectus	Muscles	Muscles Eye	m. Rectus Lateralis	mRecLat	left		0	1	1	S	87			none	yes	yes	yes	yes											195.312		3390	2	3000	113			mRecLat_left_uncon2_3k_faces_M__.am
45	eye muscles	rectus	Muscles	Muscles Eye	m. Rectus Lateralis	mRecLat	right		0.992	0.6	1	S	120			none	yes	yes	yes	yes											195.312		3155	2	3000	113			mRecLat_right_uncon2_3k_faces__M_.am
46	eye muscles	rectus	Muscles	Muscles Eye	m. Rectus Medialis	mRecMed	left		0.992	0.6	1	S	86			none	yes	yes	yes	yes											195.312		4953	2	3000	113			mRecMed_left_uncon2_3k_faces__2__M___.am
47	eye muscles	rectus	Muscles	Muscles Eye	m. Rectus Medialis	mRecMed	right		0	1	1	S	119			none	yes	yes	yes	yes											195.312		5273	2	3000	113			mRecMed_right_uncon2_3k_faces__2___M_.am
48	eye muscles	rectus	Muscles	Muscles Eye	m. Rectus Ventralis	mRecVen	left		0	1	0.8	S	89			none	yes	yes	yes	yes											195.312		2865	2	3000	113			mRecVen_left_uncon2_3k_faces___M___.am
49	eye muscles	rectus	Muscles	Muscles Eye	m. Rectus Ventralis	mRecVen	right		0	1	0.8	S	122			none	yes	yes	yes	yes											195.312		2529	2	3000	113			mRecVen_right_uncon2_3k_faces__2__M_.am
36	eye muscles	nictitating		Muscles Eye	m. Quad sling	mQuMemNi	left		0.28	0.893	0.859	U	6			none	yes	yes	yes	yes											195.312		409	none	4000	149			mQuad_Sling_left_4k_faces_.am
63	jaw muscles	adductors	Muscles	Muscles Jaw	aponeurosis	apo	right		0.832	0.895	1	S	102			none	yes	yes	yes	yes											195.312		7959	none	3000	98			mAEMEM_aponeurosis_nosmooth_3k_faces_.am
79	jaw muscles	adductors	Muscles	Muscles Jaw	m. Adductor Mandibulae Externus Medialis	mAMEM	left		0.744	0.844	1	U	40			none	yes	yes	yes	yes											195.312		120882	3	8000	298			mAMEM_left_uncon_3_8kfaces_.am
60	jaw muscles	adductors	Muscles	Muscles Jaw	m. Adductor Mandibulae Externus Medialis	mAMEMa	right		0.744	0.844	1	S	97			none	yes	yes	yes	yes											195.312		6092	3	8000	298			mAMEMa_right_3_uncon_8_faces___.am
61	jaw muscles	adductors	Muscles	Muscles Jaw	m. Adductor Mandibulae Externus Medialis	mAMEMb	right		0.744	0.844	1	S	98			none	yes	yes	yes	yes											195.312		5761	3	8000	298			mAMEMb_right_3_uncon_8_faces___.am
80	jaw muscles	adductors	Muscles	Muscles Jaw	m. Adductor Mandibulae Externus Profundis	mAMEP	left		0.6	1	1	U	41			none	yes	yes	yes	yes											195.312		5213	4	5000	187			mAMEP_right__uncon3_5k_faces__.am
62	jaw muscles	adductors	Muscles	Muscles Jaw	m. Adductor Mandibulae Externus Profundis	mAMEP	right		0.6	1	1	S	100			none	yes	yes	yes	yes											195.312		3679	3	5000	187			mAMEP_uncon_4__5k_faces_.am
78	jaw muscles	adductors	Muscles	Muscles Jaw	m. Adductor Mandibulae Externus Superficialis	mAMES	left		0.518	0.8	1	U	39			none	yes	yes	yes	yes											195.312		2982	4	3000	113			mAMES_left_uncon4_3k_faces__.am
59	jaw muscles	adductors	Muscles	Muscles Jaw	m. Adductor Mandibulae Externus Superficialis	mAMES	right		0.518	0.8	1	S	99			none	yes	yes	yes	yes											195.312		2916	4	3000	113			mAMES_right_uncon4_3k_surfaces___.am
77	jaw muscles	adductors	Muscles	Muscles Jaw	m. Adductor Mandibulae Posterior	mAMP	left		0.348	1	0.632	U	3			none	yes	yes	yes	yes											195.312		3025	4	6000	224			mAMP_left_uncon4_6k_faces_.am
64	jaw muscles	adductors	Muscles	Muscles Jaw	m. Adductor Mandibulae Posterior	mAMP	right		0.348	1	0.632	S	101			none	yes	yes	yes	yes											195.312		3296	3	3000	113			mAMP_right__uncon3_3k_faces___.am
82	jaw muscles	depressors		Muscles Jaw	m. Depressor Mandibulae	mDM	left		0.573	0.21	0.885	S	116			none	yes	yes	yes	yes											195.312	533416	19795	5	7998	298			mDM_left_uncon5_8k_faces_.am
81	jaw muscles	depressors		Muscles Jaw	m. Depressor Mandibulae	mDM	right		0.573	0.21	0.885	S	110			none	yes	yes	yes	yes											195.312	484106	17966	5	8000	298			mDM_right_uncon5_8k_faces_.am
66	jaw muscles	adductors	Muscles	Muscles Jaw	m. Pseudotemporalis Profundus	mPstP	left		0.805	0.827	1	S	118			none	yes	yes	yes	yes											195.312		7314	3	6000	224			mPstP_left_uncon_3___6k_faces__.am
68	jaw muscles	adductors	Muscles	Muscles Jaw	m. Pseudotemporalis Profundus	mPstP	right		0.805	0.827	1	S	104			none	yes	yes	yes	yes											195.312		8006	3	6000	224			mPstP_right_uncon_3___6k_faces__.am
65	jaw muscles	adductors	Muscles	Muscles Jaw	m. Pseudotemporalis Superficialis	mPstS	left		0.823	0.342	1	S	117			none	yes	yes	yes	yes											195.312		2898	3	3000	113			mPstS_left_uncon3_3k_faces___.am
67	jaw muscles	adductors	Muscles	Muscles Jaw	m. Pseudotemporalis Superficialis	mPstS	right		0.823	0.342	1	S	103			none	yes	yes	yes	yes											195.312		2369	3	3000	113			mPstS_right_uncon_3__3k_faces___.am
73	jaw muscles	adductors		Muscles Jaw	m. Pterygoideus Dorsalis	mPtDoAn	left		0.087	1	1	S	111			none	yes	yes	yes	yes											195.312		3207	4	5000	187			mPtDoAn_left_uncon4_5k_faces__.surf.am
74	jaw muscles	adductors		Muscles Jaw	m. Pterygoideus Dorsalis	mPtDoCe	left		0.067	1	1	S	112			none	yes	yes	yes	yes											195.312		2052	4	4000	150			mPtDoAn_right_uncon4_5k_faces__.surf.am
75	jaw muscles	adductors		Muscles Jaw	m. Pterygoideus Dorsalis	mPtDoPo	left		0.05	0.862	0.712	S	113			none	yes	yes	yes	yes											195.312		1182	4	3000	113			mPtDoCe__left_uncon4_4k_faces__.surf.am
69	jaw muscles	adductors		Muscles Jaw	m. Pterygoideus Dorsalis	mPtDoAn	right		0.087	1	1	S	105																				3195	4	5000	187			mPtDoCe__right_uncon4_4k_faces__.surf.am
70	jaw muscles	adductors		Muscles Jaw	m. Pterygoideus Dorsalis	mPtDoCe	right		0.05	0.865	0.712	S	106																				1568	4	4000	150			mPtDoPo__left_uncon4_3k_faces__.surf.am
71	jaw muscles	adductors		Muscles Jaw	m. Pterygoideus Dorsalis	mPtDoPo	right		0.05	0.862	0.712	S	107																				1467	4	3000	113			mPtDoPo__right_uncon4_3k_faces__.surf.am
76	jaw muscles	adductors		Muscles Jaw	m. Pterygoideus Ventralis	mPtVe	left		0.055	0.8	1	S	114			none	yes	yes	yes	yes											195.312		17948	5	8000	298			mPtVe_left_uncon5_8k_faces_.am
72	jaw muscles	adductors		Muscles Jaw	m. Pterygoideus Ventralis	mPtVe	right		0.055	0.8	1	S	108																				16487	5	8000	298			mPtVe_right_uncon5_8k_faces_.am
89	neck muscles	Epiaxial		Muscles Neck	m. Biventer Cervicis	mBivCer	left		0.329	1	0.7	S	130			none	yes	yes	yes	yes											195.312	142644	5295	4	5990	224			mBivCer_left_unocon4__6k_faces_.am
90	neck muscles	Epiaxial	Muscles	Muscles Neck	m. Biventer Cervicis	mBivCer	right		0.329	1	0.7	S	131			none	yes	yes	yes	yes											195.312	152232	5651	4	5992	224			mBivCer_right_unocon4__6k_faces_.am
91	neck muscles	Epiaxial	Muscles	Muscles Neck	m. Complexus	mCpx	left		0.976	1	0.656	S	128			none	yes	yes	yes	yes											195.312	463952	17218	4	4000	150			mCpx_left_uncon4__4kfaces_.am
92	neck muscles	Epiaxial	Muscles	Muscles Neck	m. Complexus	mCpx	right		0.976	1	0.656	S	129			none	yes	yes	yes	yes											195.312	419946	15586	4	4000	149			mCpx_right_uncon4__4faces_.am
99	neck muscles	Hypaxial	Muscles	Muscles Neck	m. Longus Colli dorsal part	mLonColDo	left		0.085	1	1	S	136			none	yes	yes	yes	yes											195.312		12738	4	8000	298			mLonColDo_left_uncon4_8k_faces__.am
100	neck muscles	Hypaxial	Muscles	Muscles Neck	m. Longus Colli dorsal part	mLonColDo	right		0.085	1	1	S	137			none	yes	yes	yes	yes											195.312		12134	4	8000	298			mLonColDo_right_uncon4_8k_faces__.am
101	neck muscles	Hypaxial	Muscles	Muscles Neck	m. Longus Colli ventral part	mLonColVe	left		0.073	1	0.56	S	138			none	yes	yes	yes	yes											195.312		2994	4	3000	113			mLonColVe_left_uncon4_3k_faces__.am
102	neck muscles	Hypaxial	Muscles	Muscles Neck	m. Longus Colli ventral part	mLonColVe	right		0.073	1	0.56	S	139			none	yes	yes	yes	yes											195.312		2713	4	3000	113			mLonColVe_right_uncon4_3k_faces__.am
97	neck muscles	Hypaxial	Muscles	Muscles Neck	m. Rectus Capitis Dorsalis	mRecCapDo	left		0.128	0.92	1	S	140			none	yes	yes	yes	yes											195.312		4543	0	3000	110			mRecCapDo_left_3k_faces_uncon2_.am
98	neck muscles	Hypaxial	Muscles	Muscles Neck	m. Rectus Capitis Dorsalis	mRecCapDor	right		0.128	0.92	1	S	141			none	yes	yes	yes	yes											195.312		4425	0	3000	109			mRecCapDo_right_3k_faces_uncon2_.am
94	neck muscles	Epiaxial	Muscles	Muscles Neck	m. Splenius Capitis Lateralis	mSpCapLa	left		0.55	0.6	1	U	51			none	yes	yes	yes	yes											195.312		25415	3	5000	187			mSpCapLat_left_uncon3_5k_faces__.am
93	neck muscles	Epiaxial	Muscles	Muscles Neck	m. Splenius Capitis Lateralis	mSpCapLa	right		0.55	0.6	1	U	50			none	yes	yes	yes	yes											195.312		19862	3	5000	186			mSpCapLat_right_uncon3_5k_faces__.am
96	neck muscles	Epiaxial	Muscles	Muscles Neck	m. Splenius Capitis Medialis	mSpCapMe	left		0.616	0.9	1	U	49			none	yes	yes	yes	yes											195.312		4436	none	5000	185			mSpCapMed_left__5k_faces___.am
95	neck muscles	Epiaxial	Muscles	Muscles Neck	m. Splenius Capitis Medialis	mSpCapMe	right		0.616	0.9	1	U	48			none	yes	yes	yes	yes											195.312		5218	none	5000	182			mSpCapMed_right__5k_faces_.am
119	Throat and tongue muscles	Suprahyoid muscles	Muscles	Muscles Throat	m. Branchiomandibularis	mBran	left		0.44	0.6	1	S	149			none	yes	yes	yes	yes	yes	yes	no	no		yes	yes	no	no		195.312		17616	2	8000	292			mBran_left_uncon2__8k_faces_.am
120	Throat and tongue muscles	Suprahyoid muscles	Muscles	Muscles Throat	m. Branchiomandibularis	mBran	right		0.44	0.6	1	S	150			none	yes	yes	yes	yes	yes	yes	no	no		yes	yes	no	no		195.312		17671	2	8000	293			mBran_right_uncon2__8k_faces_.am
106	Throat and tongue muscles	Glossal muscles	Muscles	Muscles Throat	m. Ceratoglossus	mCergl	left		0.85	0.6	0.9	S	159			none	yes	yes	yes	yes	yes	yes	yes	no		yes	yes	yes	no		195.312		3085	2	4000	150			mCergl_left_uncon2_4kfaces_.am
107	Throat and tongue muscles	Glossal muscles	Muscles	Muscles Throat	m. Ceratoglossus	mCergl	right		0.85	0.6	0.9	S	160			none	yes	yes	yes	yes	yes	yes	yes	no		yes	yes	yes	no		195.312		3327	2	4000	150			mCergl_right_uncon2_4kfaces_.am
121	Throat and tongue muscles	Suprahyoid muscles	Muscles	Muscles Throat	m. Ceratohyoidues	mCerhy	left		0.725	0.75	1	S	153			none	yes	yes	yes	yes	yes	yes	yes	yes		yes	yes	yes	yes		195.312		4132	2	4000	147			mCerhy_left_2_uncon__4k_faces_.am
122	Throat and tongue muscles	Suprahyoid muscles	Muscles	Muscles Throat	m. Ceratohyoidues	mCerhy	right		0.725	0.75	1	S	154			none	yes	yes	yes	yes	yes	yes	yes	yes		yes	yes	yes	yes		195.312		5662	2	4000	148			mCerhy_right_2_uncon__4k_faces_.am
109	Throat and tongue muscles	Glossal muscles	Muscles	Muscles Throat	m. Genioglossus Anterior	mGenglAn	left		0.17	0.7	1	U	53			none	yes	yes	yes	yes	yes	yes	yes	yes		yes	yes	yes	yes		195.312		791	none	1000	70			mGlenglAn_left_nosmooth_2k_faces.am
108	Throat and tongue muscles	Glossal muscles	Muscles	Muscles Throat	m. Genioglossus Anterior	mGenglAn	right		0.17	0.7	1	U	52			none	yes	yes	yes	yes	yes	yes	yes	yes		yes	yes	yes	yes		195.312		571	none	1000	74			mGlenglAn_right_nosmooth_2k_faces.am
110	Throat and tongue muscles	Glossal muscles	Muscles	Muscles Throat	m. Hypoglossus Obliquus	mHypOb	left		0.67	0.7	1	S	157			none	yes	yes	yes	yes	yes	yes	yes	yes		yes	yes	yes	yes		195.312		809	2	1000	39			mHypOb_left_uncon2_1k_faces_.am
111	Throat and tongue muscles	Glossal muscles	Muscles	Muscles Throat	m. Hypoglossus Obliquus	mHypOb	right		0.67	0.7	1	S	158			none	yes	yes	yes	yes	yes	yes	yes	yes		yes	yes	yes	yes		195.312		680	2	1000	39			mHypOb_right_uncon2_1k_faces_.am
112	Throat and tongue muscles	Glossal muscles	Muscles	Muscles Throat	m. Hypoglossus Rectus	mHypRe	left		0.4	1	0.7	S	155			none	yes	yes	yes	yes	yes	yes	yes	yes		yes	yes	yes	yes		195.312		530	2	1000	39			mHypRe_left_uncon2_1k_faces_.am
113	Throat and tongue muscles	Glossal muscles	Muscles	Muscles Throat	m. Hypoglossus Rectus	mHypRe	right		0.4	1	0.7	S	156			none	yes	yes	yes	yes	yes	yes	yes	yes		yes	yes	yes	yes		195.312		403	2	1000	39			mHypRe_right_uncon2_1k_faces_.am
123	Throat and tongue muscles	Suprahyoid muscles	Muscles	Muscles Throat	m. Mylohyoid	mMylo	left and right		0.34	0.3	0.9	S	38			none	yes	yes	yes	yes	yes	yes	no	no		yes	yes	no	no		195.312		21578	2	5000	173			mMylo_left_and_right_thick_5k___.am
124	Throat and tongue muscles	Suprahyoid muscles	Muscles	Muscles Throat	m. Serpihyoideus	mSerp	left and right		0.05	1	0.975	S	37			none	yes	yes	yes	yes	yes	yes	no	no		yes	yes	no	no		195.312		23331	2	5000	180			mSerp_left_and_right_thick_version_5k_faces__.am
125	Throat and tongue muscles	Suprahyoid muscles	Muscles	Muscles Throat	m. Stylohyoideus	mStyl	left		0.585	0.89	1	S	147			none	yes	yes	yes	yes	yes	yes	yes	no		yes	yes	yes	no		195.312		3049	2	4000	150			mStyl_left_2_uncon_4k_faces_.am
126	Throat and tongue muscles	Suprahyoid muscles	Muscles	Muscles Throat	m. Stylohyoideus	mStyl	right		0.585	0.89	1	S	148			none	yes	yes	yes	yes	yes	yes	yes	no		yes	yes	yes	no		195.312		3279	2	4000	150			mStyl_right_2_uncon_4k_faces_.am
114	Throat and tongue muscles	Infrahyoid muscles	Muscles	Muscles Throat	m. Thyrohyoideus Dorsalis	mCrico	left		0.117	1	0.8	S	161	m. Cricohyoideus	m. Crico	none	yes	yes	yes	yes	yes	yes	yes	no		yes	yes	yes	no		195.312		6119	2	4000	149			mCrico_left_uncon2_4k_faces___.am
115	Throat and tongue muscles	Infrahyoid muscles	Muscles	Muscles Throat	m. Thyrohyoideus Dorsalis	mCrico	right		0.117	1	0.8	S	162	m. Cricohyoideus	m. Crico	none	yes	yes	yes	yes	yes	yes	yes	no		yes	yes	yes	no		195.312		5724	2	4000	148			mCrico_right_uncon2_4k_faces___.am
116	Throat and tongue muscles	Infrahyoid muscles	Muscles	Muscles Throat	m. Thyrohyoideus Ventralis	mStern	left and right		0.146	1	0.95	S	163	m. Sternohyoides	m. Stern	none	yes	yes	yes	yes	yes	yes	yes	yes		yes	yes	yes	yes		195.312		4126	2	6000	223			mStern_left_and_right_unco2___6k_faces_.am
6	osteology	osteology	Throat	Throat	paraglossum	paraglossum	na		0.908	0.94	0.85	S	33			uncon 2	yes	yes	yes	yes	yes	no	no	no		yes	no	no	no		195.312	243920	9053	5	8000	447			Throat_Paraglossum_uncon5__8K_faces_.surf.am
127	Throat and tongue muscles	trachea	Throat	Throat	trachea	trachea			0.445	1	0.75	S	44				yes	yes	yes	yes	yes	no	no	no		yes	no	no	no		195.312		11646	2	8000	297			Throat_trachea_2uncon_8k_faces____.am
58	fibres	adductors	Muscles	x	m. Adductor Mandibulae Externus	fibres	left		0	0	0	U	14			none	yes	yes	yes	yes											195.312
51	eye muscles reflected	obliquus	Muscles	x	m. Obliquus Dorsalis	mOblDor	left		0.633	0.9	0.95	S	na			none	yes	yes	yes	yes											195.312
52	eye muscles reflected	obliquus	Muscles	x	m. Obliquus Ventralis	mOblVen	right		0.62	0.75	1	S	na			none	yes	yes	yes	no											195.312
54	eye muscles reflected	rectus	Muscles	x	m. Rectus Dorsalis	mRecDor	left		0.975	0.8	1	S	na			none	yes	yes	yes	no											195.312
55	eye muscles reflected	rectus	Muscles	x	m. Rectus Lateralis	mRecLat	left		0	1	1	S	na			none	yes	yes	yes	no											195.312
56	eye muscles reflected	rectus	Muscles	x	m. Rectus Medialis	mRecMed	left		0.992	0.6	1	S	na			none	yes	yes	yes	no											195.312
57	eye muscles reflected	rectus	Muscles	x	m. Rectus Ventralis	mRecVen	left		0	1	0.8	S	na			none	yes	yes	yes	no											195.312
25	cranial nerves	cranial nerves	Cranial Nerves	x	optic	CN II	left		0.14	0.9	1	U	21			none	yes	yes	yes	yes											195.312
																															24033.4		858870			23823

## Sheet: Sheet2
		Index of F:\Marc\Pigeon\FINAL_surface_files_for_3D_pdf_to_be_converted_to_objs\
		[parent directory]
		Name	Size	Date Modified
		Blood_carotid_uncon4___4k_faces__.am	149 kB	10/8/18, 12:27:49 PM
		Bone_Atlas_uncon_2_trans_5k_.surf.am	187 kB	10/4/18, 3:33:12 PM
		Bone_Axis_uncon2_trans__7pt5_k_faces_.am	279 kB	10/4/18, 3:33:59 PM
		Bone_Basihyale__uncon2_tran_1k_faces__.am	38.0 kB	10/4/18, 3:15:28 PM
		Bone_ceratobranchiale_left_uncon2_tran_2k_faces_.am	75.1 kB	10/4/18, 3:07:14 PM
		Bone_ceratobranchiale_right_uncon2_tran_2k_faces_.am	75.1 kB	10/4/18, 3:07:06 PM
		Bone_cranium_uncon_2_tran_100k_faces___.am	3.6 MB	10/9/18, 11:49:32 AM
		Bone_epibranchiale_left_uncon2_tran_2kfaces_.am	75.1 kB	10/4/18, 3:17:37 PM
		Bone_epibranchiale_right_uncon2_tran_2kfaces__.am	75.1 kB	10/4/18, 3:17:26 PM
		Bone_Lower_jaw_uncon_2_trans__24k_faces___.am	892 kB	10/9/18, 11:51:58 AM
		Bone_Urohyale__uncon2_tran_1k_faces____.am	38.0 kB	10/4/18, 3:14:50 PM
		CN_I__left___2k_faces__.am	74.0 kB	10/4/18, 5:17:10 PM
		CN_I__right__uncon5__2k_faces__.am	75.1 kB	10/8/18, 11:39:19 AM
		CN_II_left_uncon4__2k_faces__.am	75.2 kB	10/9/18, 10:39:10 AM
		CN_II_right_uncon4_2k_faces_.am	149 kB	10/8/18, 12:56:49 PM
		CN_III_left_nosmooth_8k_faces__.am	294 kB	10/9/18, 10:31:00 AM
		CN_IV_trochlear_Left_uncon1_2k_faces.am	74.9 kB	10/8/18, 7:35:45 PM
		CN_IV_trochlear_Right_uncon1_2k_faces.am	75.2 kB	10/8/18, 12:43:30 PM
		CN_V_trigeminal_left__none_10k_faces.am	366 kB	10/10/18, 2:27:29 PM
		CN_V_trigeminal_Right_distal_end_uncon2_2k_faces.am	75.2 kB	10/8/18, 11:46:56 AM
		CN_V_trigeminal_Right_uncon2_4k_faces__.am	149 kB	10/8/18, 11:53:15 AM
		CN_VI__left_uncon1_2k_faces__.am	75.2 kB	10/8/18, 7:39:09 PM
		CN_X__left_uncon2_4k_faces__.am	149 kB	10/8/18, 7:42:33 PM
		CN_XI_left_nosmooth_6k_faces_.am	220 kB	10/9/18, 10:28:48 AM
		CN_XII_left_nosmooth_4k_faces__.am	148 kB	10/9/18, 10:26:10 AM
		Eye_Nictitating_membrane_4k_faces.am	144 kB	10/9/18, 10:51:01 AM
		Eye_smooth_uncon_9_4k_faces__.surf.surf.am	149 kB	10/4/18, 4:34:41 PM
		gHaderian_left__4k_faces_.am	149 kB	10/4/18, 3:38:43 PM
		gHaderian_right__3k_faces_.am	112 kB	10/4/18, 5:13:37 PM
		gLacrimal_left_4k_faces___.am	149 kB	10/4/18, 3:38:52 PM
		L_DenBran_mX_left_nosmooth_4k_faces__.am	148 kB	10/9/18, 11:25:18 AM
		L_DenBran_mX_right_nosmooth_4k_faces_.am	148 kB	10/9/18, 11:24:21 AM
		L_OccAt_left_3k_faces___.am	110 kB	10/9/18, 11:16:57 AM
		L2_uncon2_5k_faces__.am	184 kB	10/9/18, 11:12:22 AM
		L5and6_left_uncon2_4k_faces__.am	141 kB	10/9/18, 11:15:05 AM
		L5and6_right_uncon2_4k_faces__.am	143 kB	10/9/18, 11:13:52 AM
		mAEMEM_aponeurosis_nosmooth_3k_faces_.am	97.4 kB	10/8/18, 5:58:41 PM
		mAMEM_left_uncon_3_8kfaces_.am	297 kB	10/9/18, 11:06:39 AM
		mAMEMa_right_3_uncon_8_faces___.am	298 kB	10/8/18, 5:59:59 PM
		mAMEMb_right_3_uncon_8_faces___.am	297 kB	10/8/18, 5:50:08 PM
		mAMEP_right__uncon3_5k_faces__.am	186 kB	10/8/18, 5:52:22 PM
		mAMEP_uncon_4__5k_faces_.am	186 kB	10/9/18, 11:09:35 AM
		mAMES_left_uncon4_3k_faces__.am	112 kB	10/9/18, 11:02:09 AM
		mAMES_right_uncon4_3k_surfaces___.am	112 kB	10/8/18, 5:38:47 PM
		mAMP_left_uncon4_6k_faces_.am	223 kB	10/9/18, 10:59:14 AM
		mAMP_right__uncon3_3k_faces___.am	112 kB	10/8/18, 5:56:09 PM
		mBivCer_left_unocon4__6k_faces_.am	223 kB	10/8/18, 3:25:27 PM
		mBivCer_right_unocon4__6k_faces_.am	224 kB	10/8/18, 3:21:49 PM
		mBran_left_uncon2__8k_faces_.am	295 kB	10/8/18, 6:55:17 PM
		mBran_right_uncon2__8k_faces_.am	292 kB	10/8/18, 6:55:28 PM
		mCergl_left_uncon2_4kfaces_.am	149 kB	10/8/18, 6:26:30 PM
		mCergl_right_uncon2_4kfaces_.am	149 kB	10/8/18, 6:28:43 PM
		mCerhy_left_2_uncon__4k_faces_.am	149 kB	10/8/18, 7:02:43 PM
		mCerhy_right_2_uncon__4k_faces_.am	147 kB	10/8/18, 7:06:17 PM
		mCpx_left_uncon4__4kfaces_.am	149 kB	10/8/18, 3:35:41 PM
		mCpx_right_uncon4__4faces_.am	149 kB	10/8/18, 3:33:47 PM
		mCrico_left_uncon2_4k_faces___.am	148 kB	10/8/18, 6:46:17 PM
		mCrico_right_uncon2_4k_faces___.am	147 kB	10/8/18, 6:46:34 PM
		mDM_left_uncon5_8k_faces_.am	298 kB	10/8/18, 3:08:43 PM
		mDM_right_uncon5_8k_faces_.am	298 kB	10/8/18, 3:00:27 PM
		mGlenglAn_left_nosmooth_2k_faces.am	69.4 kB	10/9/18, 11:21:59 AM
		mGlenglAn_right_nosmooth_2k_faces.am	73.4 kB	10/9/18, 11:22:46 AM
		mHypOb_left_uncon2_1k_faces_.am	38.1 kB	10/8/18, 6:32:44 PM
		mHypOb_right_uncon2_1k_faces_.am	38.2 kB	10/8/18, 6:35:12 PM
		mHypRe_left_uncon2_1k_faces_.am	38.0 kB	10/8/18, 6:38:04 PM
		mHypRe_right_uncon2_1k_faces_.am	38.2 kB	10/8/18, 6:39:45 PM
		mLevlPalDor_nosmooth_4k_faces__.am	134 kB	10/9/18, 10:54:13 AM
		mLevlPalVen_nosmooth_8k_faces__.am	253 kB	10/9/18, 10:55:33 AM
		mLonColDo_left_uncon4_8k_faces__.am	298 kB	10/8/18, 4:00:26 PM
		mLonColDo_right_uncon4_8k_faces__.am	298 kB	10/8/18, 3:59:05 PM
		mLonColVe_left_uncon4_3k_faces__.am	112 kB	10/8/18, 4:04:32 PM
		mLonColVe_right_uncon4_3k_faces__.am	112 kB	10/8/18, 4:06:31 PM
		mMylo_left_and_right_thick_5k___.am	173 kB	10/4/18, 5:01:09 PM
		mOblDor_left_uncon2_4k_faces_.am	148 kB	10/8/18, 1:18:41 PM
		mOblDor_right_uncon2_4k_faces_.am	149 kB	10/8/18, 1:20:55 PM
		mOblVen_left_uncon2_4k_faces_.am	149 kB	10/8/18, 1:24:17 PM
		mOblVen_right_uncon2_4k_faces_.am	149 kB	10/8/18, 1:26:55 PM
		mPPQ_left_4_uncon__4k_faces_.am	149 kB	10/8/18, 3:18:15 PM
		mPPQ_right_4_uncon__4k_faces_.am	149 kB	10/8/18, 3:18:00 PM
		mPstP_left_uncon_3___6k_faces__.am	224 kB	10/8/18, 6:06:23 PM
		mPstP_right_uncon_3___6k_faces__.am	224 kB	10/8/18, 6:11:08 PM
		mPstS_left_uncon3_3k_faces___.am	112 kB	10/8/18, 6:02:50 PM
		mPstS_right_uncon_3__3k_faces___.am	112 kB	10/8/18, 6:09:02 PM
		mPtDoAn_left_uncon4_5k_faces__.surf.am	186 kB	10/8/18, 1:53:45 PM
		mPtDoAn_right_uncon4_5k_faces__.surf.am	186 kB	10/8/18, 2:43:03 PM
		mPtDoCe__left_uncon4_4k_faces__.surf.am	149 kB	10/8/18, 1:35:33 PM
		mPtDoCe__right_uncon4_4k_faces__.surf.am	149 kB	10/8/18, 2:45:49 PM
		mPtDoPo__left_uncon4_3k_faces__.surf.am	112 kB	10/8/18, 1:44:22 PM
		mPtDoPo__right_uncon4_3k_faces__.surf.am	112 kB	10/8/18, 2:49:56 PM
		mPtVe_left_uncon5_8k_faces_.am	298 kB	10/8/18, 1:47:50 PM
		mPtVe_right_uncon5_8k_faces_.am	298 kB	10/8/18, 2:53:09 PM
		mPyrLig_left_nosmooth_6k_faces__.am	218 kB	10/8/18, 5:27:25 PM
		mPyrMemNi_left_uncon2_6k_faces___.am	223 kB	10/8/18, 1:03:51 PM
		mPyrMemNi_right_uncon2_6k_faces___.am	223 kB	10/8/18, 1:01:55 PM
		mQuad_Sling_left_4k_faces_.am	148 kB	10/9/18, 10:52:28 AM
		mQuadMemNi_left_uncon1_8k_faces___.am	289 kB	10/8/18, 1:10:34 PM
		mQuadMemNi_right_uncon1_8k_faces___.am	294 kB	10/8/18, 1:12:34 PM
		mReCapL_left_4k_faces__.am	148 kB	10/4/18, 3:54:42 PM
		mReCapL_right_4k_faces__.am	149 kB	10/4/18, 3:54:51 PM
		mReCapVe_leftandright_uncon5_5k_faces_.am	186 kB	10/9/18, 12:57:12 PM
		mRecCapDo_left_3k_faces_uncon2_.am	112 kB	10/8/18, 3:45:53 PM
		mRecCapDo_right_3k_faces_uncon2_.am	112 kB	10/8/18, 3:48:44 PM
		mRecDor_left_uncon2_3k_faces_____M__.am	112 kB	10/8/18, 5:20:41 PM
		mRecDor_right_uncon2_3k_faces__M_.am	112 kB	10/8/18, 5:20:27 PM
		mRecLat_left_uncon2_3k_faces_M__.am	112 kB	10/8/18, 5:21:18 PM
		mRecLat_right_uncon2_3k_faces__M_.am	112 kB	10/8/18, 5:21:25 PM
		mRecMed_left_uncon2_3k_faces__2__M___.am	112 kB	10/8/18, 5:21:04 PM
		mRecMed_righ_uncon2_3k_faces__2__M___.am	112 kB	10/8/18, 5:21:11 PM
		mRecMed_right_uncon2_3k_faces__2___M_.am	112 kB	10/8/18, 5:21:33 PM
		mRecVen_left_uncon2_3k_faces___M___.am	112 kB	10/8/18, 5:20:49 PM
		mRecVen_right_uncon2_3k_faces__2__M_.am	112 kB	10/8/18, 5:20:57 PM
		mSerp_left_and_right_thick_version_5k_faces__.am	179 kB	10/4/18, 5:01:24 PM
		mSpCapLat_left_uncon3_5k_faces__.am	186 kB	10/9/18, 11:35:49 AM
		mSpCapLat_right_uncon3_5k_faces__.am	186 kB	10/9/18, 11:34:44 AM
		mSpCapMed_left__5k_faces___.am	185 kB	10/4/18, 4:44:35 PM
		mSpCapMed_right__5k_faces_.am	182 kB	10/4/18, 4:43:52 PM
		mStern_left_and_right_unco2___6k_faces_.am	223 kB	10/8/18, 6:56:29 PM
		mStyl_left_2_uncon_4k_faces_.am	149 kB	10/8/18, 7:16:35 PM
		mStyl_right_2_uncon_4k_faces_.am	149 kB	10/8/18, 7:16:48 PM
		Throat_Paraglossum_uncon5__8K_faces_.surf.am	446 kB	10/8/18, 6:20:29 PM
		Throat_trachea_2uncon_8k_faces____.am	296 kB	10/8/18, 7:31:13 PM
